# Supplementary material for: High Mortality in Severe Sepsis and Septic Shock Patients with Do-Not-Resuscitate Orders in East Asia
Source: PLoS One. 2016 Jul 14;11(7):e0159501. doi: 10.1371/journal.pone.0159501 (PMC4944975; doi:10.1371/journal.pone.0159501)
Supplement: S1 Dataset — (XLSX) [file pone.0159501.s001.xlsx]

## Sheet: 工作表1
age	gender	apacheii	sofa	cci	dm	htn	livercirrhosis	cad	hf	ckd	cvd	malignancy	admissioncategory	pneumonia	iai	ssti	others	icuoutcome
70.95	1	25	8	6	0	0	1	0	0	1	0	0	1	0	1	1	1	1
47.28	0	18	5	1	0	1	0	0	0	0	0	0	1	0	1	0	0	0
55.16	1	26	11	7	0	1	0	1	0	0	0	0	1	0	1	0	0	1
77.55	1	33	2	3	0	1	0	0	0	0	0	0	1	0	0	1	0	1
84.11	1	19	6	4	0	1	0	0	0	0	0	0	0	0	0	0	0	1
67.4	0	22	8	3	0	1	0	0	0	0	0	0	1	0	0	1	1	1
82.65	0	21	8	3	1	1	0	0	0	0	0	0	1	0	1	0	0	0
53.08	1	22	8	2	1	0	0	1	1	0	0	0	1	0	0	1	0	1
27.33	1	20	9	8	0	0	0	0	1	0	0	0	1	0	0	0	0	0
84.64	0	19	3	0	0	0	0	1	0	0	0	0	1	1	0	0	0	0
73.37	0	23	5	11	1	1	1	0	0	0	0	0	1	1	0	0	0	1
44.1	1	27	6	9	0	0	0	0	0	0	0	0	0	1	0	0	0	1
80.34	0	21	4	4	0	1	0	0	1	0	0	0	1	0	1	0	0	0
81.92	1	7	16	5	0	0	0	0	0	0	1	0	0	1	0	0	0	1
49.56	1	19	7	0	0	0	0	1	0	0	0	0	1	0	0	1	0	1
56.51	1	30	9	1	0	0	0	0	0	0	0	0	0	0	1	0	0	1
82.15	0	14	7	4	1	1	1	0	1	0	0	0	0	1	0	0	0	1
43.55	1	24	12	15	0	0	0	0	0	0	0	1	1	1	0	0	0	1
57.43	1	16	10	4	0	0	1	0	0	0	0	0	0	0	1	0	0	1
44.85	1	15	2	1	0	0	1	0	0	0	0	0	1	0	1	0	0	0
62.46	0	14	4	3	0	0	0	0	1	0	1	0	1	1	0	0	0	0
77.9	1	18	7	5	0	0	0	0	0	1	0	0	0	0	1	0	0	0
84.04	1	40	6	2	1	1	0	1	0	0	0	0	1	0	1	1	1	1
39.1	0	15	7	1	0	0	0	0	0	0	0	0	1	0	1	0	0	0
72.21	0	21	4	4	1	0	0	0	0	0	0	0	1	0	1	0	0	0
65.81	1	15	4	1	1	1	0	1	0	0	0	0	1	1	0	0	0	0
55.86	1	31	14	3	1	0	0	0	0	0	0	0	0	1	0	0	1	0
30.57	1	21	10	1	0	0	0	0	0	0	0	0	0	1	0	0	1	0
59.45	1	21	4	2	0	1	0	0	0	0	0	0	1	0	0	0	1	0
52.26	1	45	5	2	0	1	0	0	0	0	0	0	1	0	1	1	1	0
33.27	1	18	7	1	0	0	0	0	0	0	0	0	1	0	1	0	0	0
42.18	1	24	6	2	1	0	0	0	0	0	0	0	1	0	0	1	0	0
48.48	1	21	8	10	1	1	0	0	0	1	0	0	0	0	0	0	1	1
42.65	1	17	9	1	0	1	0	0	0	0	0	0	1	0	0	1	0	0
87.94	0	17	3	1	0	1	0	0	0	0	0	0	1	0	1	0	0	0
67.24	1	8	8	3	0	0	0	0	0	0	0	0	0	0	0	0	0	0
81.4	1	22	4	3	0	1	0	0	0	1	0	0	1	0	1	0	0	0
49.33	1	40	12	1	0	0	0	0	0	0	0	0	1	1	0	0	0	1
71.25	0	29	11	4	0	0	0	0	1	0	0	0	1	1	0	0	0	1
55.05	1	24	8	4	1	1	0	0	0	1	0	0	1	0	0	1	0	0
33.87	1	18	3	1	0	0	0	0	0	0	0	0	0	0	1	0	0	1
58.13	1	18	8	3	1	1	0	0	0	0	1	0	1	0	1	0	1	0
77.77	0	17	3	4	1	1	0	0	0	0	1	0	1	0	0	1	0	0
20	1	20	7	1	0	0	0	0	0	0	0	0	1	1	0	0	0	1
63.39	0	11	10	3	1	1	0	1	0	1	0	0	1	0	1	1	0	0
50.3	1	24	6	1	0	0	0	0	0	0	0	0	1	1	0	0	0	0
62.25	0	10	7	15	0	0	0	0	0	0	0	1	1	0	1	0	0	1
68.38	0	23	9	1	0	1	0	0	0	0	0	0	1	0	1	0	0	1
40.8	0	27	13	2	1	0	0	0	0	0	0	0	0	1	0	0	0	1
82.67	0	36	10	2	0	0	0	0	1	0	0	0	1	1	0	0	0	1
58.93	1	27	16	4	1	0	0	0	0	1	0	0	0	1	0	0	0	1
67.19	0	22	8	1	1	0	0	1	0	1	0	0	1	0	0	1	0	1
20	1	21	11	1	0	0	0	0	0	0	0	0	1	0	1	0	0	1
60.6	1	27	13	1	0	1	0	0	0	0	0	0	0	1	0	0	0	1
54.43	1	10	8	1	0	0	0	0	0	0	0	0	1	1	0	0	0	0
77.04	1	18	1	10	0	0	0	0	1	0	0	1	1	1	0	0	0	1
57.27	1	22	11	7	0	0	1	0	0	0	0	0	1	0	1	0	0	1
66.94	1	38	10	0	0	1	0	1	0	0	0	0	1	0	0	0	0	1
47.06	1	15	3	3	1	0	0	1	1	0	0	0	1	0	0	1	1	0
79.3	1	29	4	1	0	0	0	0	0	0	0	0	1	1	0	0	0	0
68.41	0	29	12	1	1	1	0	1	0	0	0	0	1	0	0	1	0	1
77.61	1	26	8	3	0	0	0	0	0	0	0	0	1	0	0	0	1	1
64.03	1	16	6	2	1	0	0	0	0	0	0	0	1	1	0	0	0	1
74.61	1	40	10	3	0	1	0	0	0	0	1	0	1	0	1	0	0	1
50.38	0	27	13	7	0	0	0	0	0	0	0	0	1	0	1	0	0	1
67.63	1	36	5	10	0	1	0	0	0	0	0	1	0	0	0	1	0	1
77.81	1	26	10	2	1	1	0	0	0	0	0	0	1	1	0	0	0	0
46.57	1	17	9	7	0	0	0	0	0	0	0	0	0	0	1	0	0	1
57	1	22	5	1	0	0	0	0	0	0	0	0	1	0	0	0	1	0
60.88	1	32	7	10	1	0	1	0	0	0	0	1	1	1	0	0	0	0
67.66	1	27	6	3	0	1	0	0	0	1	0	0	1	0	1	0	0	1
71.81	0	30	14	1	0	0	0	1	1	0	0	0	0	1	0	0	0	1
58.1	1	20	10	1	0	1	0	0	0	0	0	0	1	0	1	0	0	0
29.04	0	17	5	1	0	0	0	0	0	0	0	0	1	0	1	0	0	0
74.15	0	27	8	2	0	1	0	0	0	0	0	0	1	0	1	0	0	0
81.1	0	16	1	5	0	1	0	0	1	0	0	0	1	0	1	0	0	0
63.99	1	24	5	9	0	0	0	0	0	0	0	1	1	0	0	1	1	1
72.04	0	10	7	2	1	1	0	0	0	0	0	0	1	0	0	1	1	0
91.9	1	22	5	4	1	1	0	1	1	0	1	0	0	1	0	0	0	1
79.52	1	17	6	3	1	1	0	0	0	0	0	0	1	0	1	1	0	0
82.65	0	13	7	2	1	0	0	0	0	0	0	0	1	0	1	0	0	0
20	1	21	11	0	0	0	0	0	0	0	0	0	1	0	0	0	0	1
77.01	0	24	5	11	0	0	0	0	0	1	0	0	1	0	1	0	0	1
60.33	1	35	14	1	0	0	1	1	0	0	0	0	0	1	0	0	0	1
74.91	1	20	8	1	0	1	0	0	0	0	0	0	1	0	0	1	0	1
60.72	1	16	10	9	0	1	0	0	0	0	0	0	1	0	1	0	0	0
58.33	1	22	10	1	0	0	0	0	0	0	0	0	1	1	0	0	0	0
70.91	1	27	11	4	0	0	0	0	0	0	0	0	0	0	1	0	0	0
81.33	1	27	13	1	0	0	0	0	0	0	0	0	1	0	1	0	0	1
61.14	1	27	12	8	1	1	0	0	0	0	0	0	0	1	0	0	0	1
76.23	1	18	4	2	0	1	0	0	1	0	0	0	1	1	0	0	0	1
59.32	1	16	6	3	0	0	0	0	0	1	0	0	0	0	0	0	1	0
50.52	1	22	10	4	0	0	0	0	1	0	0	0	1	1	0	0	0	0
58.5	1	20	9	1	1	0	0	1	0	0	0	0	1	1	0	0	0	0
85.88	1	35	12	1	0	0	0	0	0	0	0	0	0	1	0	0	0	1
70.42	1	18	11	4	0	1	0	0	1	0	0	0	0	1	0	0	0	1
57.56	1	21	6	2	1	0	0	0	0	0	0	0	0	1	0	0	0	1
73.19	1	34	6	1	0	0	0	0	0	0	0	0	1	0	0	1	0	1
65.24	1	16	11	1	0	1	0	0	0	0	0	0	1	0	1	1	1	0
82.05	1	17	9	3	1	0	0	0	0	0	0	0	1	0	1	0	0	0
56.61	1	27	5	1	0	0	0	0	0	0	0	0	1	1	0	0	1	0
62.93	1	30	12	2	0	1	0	0	0	0	1	0	1	0	0	1	1	0
64.54	0	18	10	3	1	1	0	0	0	0	1	0	1	0	0	1	1	0
30.22	0	16	5	1	0	0	0	0	0	0	0	0	1	0	1	0	0	0
54.08	0	25	6	0	0	1	0	1	0	0	0	0	1	1	0	0	0	0
43.54	1	17	6	6	0	1	0	0	0	0	0	0	1	0	1	0	0	0
20	1	18	3	1	0	0	0	0	0	0	0	0	1	0	0	1	1	1
64.57	1	24	3	10	0	0	0	0	0	0	0	1	1	0	1	0	0	0
64.64	1	24	6	10	0	0	0	0	0	0	0	1	0	0	0	1	1	1
49.42	1	19	6	4	0	0	1	0	0	0	0	0	0	0	1	0	0	1
72.28	0	35	13	7	1	1	0	0	0	0	0	0	0	0	0	0	1	1
80.54	0	17	4	1	0	1	0	0	0	0	0	0	0	0	0	1	1	1
39.24	0	21	4	9	0	0	0	0	0	0	0	1	0	1	0	0	0	0
65.34	1	24	8	2	0	1	0	0	1	1	0	0	1	0	0	0	1	0
49.86	1	25	5	1	0	0	0	0	0	0	0	0	1	1	0	0	0	0
36.47	1	21	6	1	0	0	0	0	0	0	0	0	0	1	0	0	0	0
25.18	1	21	7	1	0	0	0	0	0	0	0	0	0	1	0	0	0	0
70.72	0	24	5	2	0	0	0	0	0	0	0	0	1	0	1	0	0	1
60	0	23	6	9	0	1	0	0	0	0	0	1	0	1	0	0	0	1
80.87	1	13	3	4	0	1	0	0	1	1	0	0	0	1	0	0	0	0
62.52	1	35	13	1	0	0	0	0	0	0	0	0	1	1	0	0	0	1
70.99	1	17	9	7	1	0	0	0	1	1	0	0	0	1	0	0	0	0
80.66	1	25	6	1	0	0	0	0	0	0	0	0	1	0	0	1	0	1
56.84	0	30	16	2	1	1	0	0	0	0	0	0	0	0	1	0	0	1
60.6	1	27	13	1	0	1	0	0	0	0	0	0	0	1	0	0	0	1
76.71	1	29	10	4	1	0	0	0	0	0	0	0	1	0	1	0	0	1
84.11	1	39	5	1	0	1	0	0	0	0	0	0	0	0	0	0	1	0
62.21	1	27	12	2	0	1	0	1	0	1	0	0	0	0	0	0	1	0
85.82	1	30	7	9	0	0	0	0	0	0	0	0	1	1	0	0	0	0
66.86	1	17	5	2	1	0	0	0	0	0	0	0	1	0	1	0	0	1
58.96	1	23	6	1	0	1	0	0	0	0	0	0	1	1	0	0	0	1
71.58	1	34	13	4	0	0	0	0	1	0	0	0	1	1	0	0	0	1
57.05	0	20	8	1	1	1	0	1	0	1	0	0	1	1	0	0	0	1
64.31	1	22	7	9	0	0	0	0	0	0	0	1	0	0	1	1	1	1
62.78	1	13	7	2	1	0	0	0	0	0	0	0	0	0	1	0	0	0
69.62	1	18	1	9	0	1	0	0	0	0	0	0	0	1	0	0	0	1
56.78	1	27	9	1	0	0	0	0	0	0	0	0	1	0	1	0	0	0
60.35	1	15	10	2	0	0	0	0	0	0	0	0	0	0	1	0	0	1
81.06	0	32	13	5	1	0	0	0	1	0	0	0	0	1	0	0	0	1
68.43	0	37	12	2	1	1	0	0	0	1	0	0	1	0	0	1	0	1
57.42	1	30	15	1	0	0	0	0	0	0	0	0	0	1	0	0	0	1
41.22	0	19	9	1	0	0	0	0	0	0	0	0	0	0	1	0	0	1
75.07	1	22	11	3	0	0	0	0	1	1	0	0	0	1	0	0	0	0
57.36	0	18	4	3	0	0	0	0	0	0	0	0	1	0	1	0	0	0
75.95	0	35	17	10	0	0	0	0	0	0	0	1	0	0	1	0	0	1
65.67	1	20	7	11	1	0	0	0	1	1	0	0	0	1	0	0	0	0
50.28	1	16	6	1	0	0	0	0	0	0	0	0	0	1	0	0	0	0
58.92	0	29	7	10	0	0	0	0	1	0	0	1	1	1	0	0	0	1
41.46	1	21	6	9	0	0	0	0	0	0	0	1	1	0	1	0	0	1
75.47	1	25	5	9	0	1	0	0	0	0	0	1	1	0	1	0	0	0
74.91	1	31	12	4	1	1	0	0	1	0	0	0	1	0	0	1	0	0
67.1	0	17	5	3	1	0	1	0	0	0	0	0	1	0	0	0	0	0
68.25	1	36	14	2	0	1	0	0	0	1	1	0	1	0	1	0	0	1
85.89	1	17	8	10	0	0	0	0	1	0	0	1	0	0	1	0	0	0
56.96	1	21	9	9	1	1	0	0	0	0	1	0	0	1	0	0	0	0
74.96	0	24	6	2	0	0	0	0	1	0	0	0	0	1	0	0	0	0
46.51	1	12	8	7	0	0	0	0	0	0	0	0	0	0	1	0	0	0
82.86	0	20	6	5	0	1	0	1	0	1	0	0	0	0	0	0	1	0
72.05	0	22	5	1	0	0	0	0	0	1	0	0	1	0	1	0	0	0
53	1	22	8	9	0	0	0	0	0	0	0	0	0	0	0	1	0	1
45.94	1	16	9	1	0	1	0	0	0	0	0	0	1	0	0	1	0	0
23.48	1	17	8	1	0	0	0	0	0	0	0	0	0	1	0	0	0	0
58	1	34	12	2	1	1	0	1	1	0	0	0	1	0	0	1	0	1
56.01	1	15	5	2	1	0	0	0	0	0	0	0	1	0	1	0	0	1
69.23	0	29	9	13	1	1	0	1	1	0	0	1	1	0	1	0	1	1
58.41	1	31	13	4	1	1	1	0	1	1	1	0	1	0	0	1	1	1
42.77	0	6	8	1	0	0	0	0	0	0	0	0	0	0	0	0	1	0
41.75	1	19	2	1	0	0	0	0	0	0	0	0	1	0	1	1	0	0
84.62	1	25	7	4	1	1	0	1	1	0	1	0	1	0	0	1	0	0
68.1	1	19	5	3	1	0	0	0	0	0	0	0	1	0	0	1	0	1
80.82	1	21	11	18	0	0	0	1	1	0	0	1	0	0	1	0	0	1
81.91	1	23	5	2	0	1	0	0	1	0	0	0	1	0	1	0	0	1
76.95	1	28	7	3	0	1	0	0	0	0	0	0	1	1	0	0	0	1
67.72	1	24	8	9	0	0	0	0	0	0	0	0	0	1	0	0	0	1
79	1	24	4	2	0	0	0	0	1	0	0	0	1	1	0	0	0	1
53.74	0	20	10	7	0	1	0	0	0	0	0	0	1	0	0	1	0	1
83.41	1	31	9	3	0	1	0	1	0	0	0	1	1	0	1	0	0	0
84.02	1	27	12	2	1	1	0	0	0	0	0	0	1	0	1	0	0	1
57.75	1	16	8	3	0	0	0	0	0	0	0	0	1	0	0	1	0	0
54.77	1	18	8	2	0	1	0	0	1	0	0	0	1	0	0	0	1	1
63.75	1	18	8	5	1	0	0	0	1	0	0	0	0	0	0	0	1	1
55.84	0	18	10	2	0	0	0	0	1	0	0	0	1	0	0	1	0	0
54.84	0	26	9	7	0	0	0	0	0	0	0	0	1	0	1	0	0	0
61.81	1	25	5	4	0	1	0	0	1	0	0	0	0	1	0	0	0	0
57.58	0	24	10	3	0	0	0	0	0	0	0	0	0	1	0	0	0	1
74.31	0	16	8	3	0	0	0	1	1	0	0	0	0	1	0	0	0	0
71.88	0	19	7	4	0	0	0	0	1	0	0	0	0	1	0	0	0	0
80.67	0	30	7	2	1	1	0	0	0	0	0	0	0	1	0	0	0	0
75.77	1	20	2	9	0	1	0	0	0	0	0	1	1	1	0	0	0	0
57.02	1	15	3	10	0	0	0	0	0	0	0	1	1	0	0	1	0	0
25.64	1	7	3	4	0	0	0	0	1	0	0	0	0	1	0	0	0	0
53.63	1	18	5	1	0	1	0	0	0	0	0	0	1	0	0	0	0	0
81.38	0	26	6	6	1	0	0	1	0	1	0	0	1	0	0	0	1	1
70.28	1	15	3	1	0	0	0	0	0	0	0	0	1	1	0	0	0	0
71.17	1	37	17	1	0	0	0	0	0	0	0	0	0	1	0	0	0	1
83.07	0	28	8	1	0	0	0	0	0	0	0	0	0	0	0	1	0	0
72.65	0	21	4	2	0	0	0	0	1	0	0	0	0	1	0	0	0	0
43.29	0	10	7	1	0	0	0	0	1	0	0	0	0	0	0	0	1	0
80.06	0	32	9	3	0	0	0	0	0	0	1	0	1	1	0	0	0	1
48.62	1	26	9	1	0	0	0	0	0	0	0	0	1	0	1	0	0	0
76.78	0	18	6	2	1	1	0	0	0	0	0	0	1	0	1	0	0	0
72.66	0	19	7	2	0	1	0	0	0	0	1	0	0	0	1	0	0	0
62.5	0	25	10	2	0	0	1	0	1	0	0	0	0	1	0	0	0	0
87.63	1	20	8	2	0	0	0	0	1	0	0	0	1	0	0	1	0	1
63.22	0	18	7	6	1	1	0	0	0	1	0	0	1	0	1	0	0	1
80.82	1	22	12	13	0	1	0	1	0	0	0	1	0	0	1	0	0	1
78.99	0	26	8	2	0	0	0	0	1	0	0	0	1	1	0	0	0	1
60.38	1	7	4	1	0	1	0	0	0	0	0	0	0	0	1	0	0	1
60.36	1	18	6	1	0	1	0	0	0	0	0	0	1	0	1	0	0	0
80.07	1	36	16	5	1	0	0	0	1	0	0	0	1	1	0	0	0	0
81.23	1	31	12	5	1	0	0	0	1	0	0	0	1	1	0	0	0	1
48.57	1	25	13	1	0	0	0	0	0	0	0	0	0	1	0	0	0	0
41.22	0	21	10	1	0	0	0	0	0	0	0	0	0	1	0	0	0	1
58.76	1	18	5	4	1	0	0	0	0	0	0	0	0	0	1	0	0	0
64.37	1	19	8	1	0	1	0	0	0	0	0	0	0	1	0	0	0	0
71.73	1	25	7	3	0	0	0	1	0	0	0	0	1	0	1	0	0	0
56.95	1	23	13	1	0	0	1	0	0	0	0	0	0	1	0	0	1	1
78.67	0	29	8	5	1	1	0	0	1	1	0	0	0	0	0	0	1	0
83.02	1	29	14	8	0	1	0	0	1	0	0	1	1	0	1	0	0	1
68.07	1	19	7	7	0	0	0	0	0	0	0	1	1	0	0	0	1	0
81.69	1	19	5	2	0	0	0	0	1	0	0	0	1	1	0	0	0	0
81.81	1	28	10	2	0	0	0	0	1	0	0	0	0	0	0	1	0	0
50.05	0	27	8	1	0	0	0	0	0	0	0	0	1	0	0	1	1	1
43.37	1	18	5	1	0	0	0	0	0	0	0	0	1	0	1	0	0	0
71.17	1	22	3	1	0	1	0	0	0	0	0	0	1	1	0	0	0	0
71.65	1	19	8	1	0	1	0	0	0	0	0	0	0	1	0	0	0	1
85.43	1	33	10	1	0	0	0	0	0	0	0	0	1	0	1	0	0	0
76.12	0	22	7	1	0	0	0	0	0	0	0	0	1	0	1	0	0	0
69.82	1	25	8	1	0	0	0	1	0	0	0	0	1	0	0	0	1	0
76.81	1	19	2	2	1	1	0	0	0	0	0	0	1	0	0	1	0	0
78.03	1	23	6	10	0	0	0	0	1	0	0	1	1	1	0	0	0	1
80.62	1	32	9	1	0	1	0	0	0	0	0	0	1	0	1	0	0	1
79.16	0	24	6	1	0	1	0	0	0	0	0	0	1	0	0	0	1	0
51.92	0	29	5	7	0	0	0	0	0	0	0	0	1	0	0	0	1	0
76.33	0	21	7	4	0	0	0	0	1	0	1	0	1	0	1	0	0	0
67.39	1	21	4	4	1	1	0	0	0	0	0	0	0	1	0	0	0	0
74.11	1	30	8	0	0	0	0	1	0	1	0	0	1	0	1	0	0	1
55	1	20	12	0	0	0	0	1	0	1	0	0	1	0	0	1	0	1
79.3	0	40	11	10	0	1	0	0	1	0	0	1	0	1	0	0	1	1
77.55	1	17	7	3	0	0	0	1	1	0	1	0	0	1	0	0	0	1
77.54	0	32	13	9	0	0	0	0	0	0	0	1	0	0	0	0	1	1
48.55	0	12	4	1	0	1	0	0	0	0	0	0	1	0	1	0	0	0
85.92	0	26	11	2	0	1	0	0	1	0	0	0	1	0	0	1	0	0
70.37	0	27	12	9	0	1	0	0	0	1	0	1	1	0	1	0	0	0
71.46	0	25	6	4	1	1	0	0	0	1	0	0	0	1	0	0	0	1
86.97	0	26	6	3	1	1	0	0	0	0	0	0	1	0	1	0	0	0
82.62	1	31	9	9	0	1	0	0	0	0	0	1	1	0	0	1	0	0
86.44	1	26	4	3	0	1	0	0	0	0	1	0	0	1	0	0	0	1
62.54	1	24	14	2	0	0	0	0	0	1	0	0	1	0	0	1	0	1
49.59	0	17	11	2	0	1	0	0	0	0	0	0	0	0	1	0	0	1
71.52	1	17	4	2	1	0	0	0	0	0	0	0	1	1	0	0	0	0
81.12	1	18	3	1	0	0	0	0	0	0	0	0	1	0	1	0	0	0
76.85	0	16	1	9	0	1	0	0	0	0	0	1	0	1	0	0	0	1
70.05	1	12	3	11	1	0	0	0	1	0	0	1	0	1	0	0	0	1
98.7	1	21	4	2	0	1	0	0	1	0	0	0	1	0	0	0	0	0
68.55	1	34	9	2	0	0	0	0	0	0	1	0	1	1	0	0	0	0
48.23	0	11	3	2	0	0	0	0	1	0	0	0	1	0	0	1	0	1
65.78	1	24	14	4	1	1	0	0	1	0	1	0	0	1	0	0	0	1
71.35	0	32	14	10	1	1	0	0	0	0	0	1	1	0	0	1	0	1
66.37	0	23	7	3	0	0	0	0	0	0	0	0	1	1	0	0	0	0
57.02	0	27	10	8	1	1	0	0	0	1	0	0	1	1	0	0	0	1
83.93	1	32	10	1	0	1	0	0	0	0	0	0	0	1	0	0	0	1
58.13	1	24	9	1	0	0	0	0	0	0	0	0	1	1	0	0	0	1
67.89	0	23	3	2	0	0	1	0	0	0	0	0	1	0	1	0	0	0
75.47	1	21	6	1	0	1	0	0	0	0	0	0	0	1	0	0	0	1
76.6	1	20	3	3	0	1	0	0	0	0	0	0	1	0	0	0	1	0
79.6	1	18	10	2	0	0	0	0	1	0	0	0	0	0	1	0	0	0
83.25	1	18	5	3	0	0	0	1	1	0	1	0	1	0	1	0	0	0
70.88	0	21	9	9	0	0	0	0	0	0	0	1	0	1	0	0	0	0
51.46	0	19	7	15	0	0	0	0	0	0	0	1	0	1	0	0	0	0
89.08	0	20	11	2	0	1	0	0	0	0	1	0	1	1	0	0	0	0
83.64	1	19	10	2	0	1	0	0	1	1	0	0	0	0	0	0	1	0
73.53	0	19	1	1	0	1	0	0	0	0	0	0	1	1	0	0	1	0
84.58	0	25	3	3	0	1	0	0	1	0	0	0	0	0	0	0	1	0
56.66	1	17	6	10	0	0	0	0	1	0	0	1	0	1	0	0	0	1
59.16	0	38	19	9	0	0	0	0	0	0	0	1	1	1	0	0	0	1
49.46	1	16	8	7	0	0	0	0	0	0	0	0	0	1	0	0	0	1
55.9	0	20	8	5	1	0	0	0	1	1	0	0	1	1	0	0	0	0
31.42	0	15	6	8	0	0	0	0	0	0	0	0	0	1	0	0	0	1
52.3	1	17	8	2	1	1	0	0	0	0	0	0	1	0	0	1	0	1
39.63	0	18	8	7	0	0	0	0	0	1	0	0	1	0	1	0	0	1
84.1	1	29	9	9	0	1	0	0	0	0	0	1	1	0	1	0	0	0
72.08	1	28	14	11	1	1	0	0	1	0	0	1	0	0	1	0	0	1
63.94	0	30	10	3	0	0	0	0	0	1	0	0	1	0	1	0	0	1
77.34	0	17	5	1	0	0	0	0	0	0	0	0	1	0	1	0	0	1
74.01	1	19	6	2	0	0	0	1	0	0	0	0	0	1	0	0	0	0
67.74	1	23	7	1	0	1	0	0	0	0	0	0	1	1	0	0	0	0
51.05	1	15	5	1	0	0	0	0	0	0	0	0	1	0	0	1	0	1
69.01	0	21	2	3	0	0	0	0	0	0	0	0	1	0	0	1	0	1
68.59	1	21	11	1	0	0	0	0	0	1	0	0	0	0	0	1	0	0
50.27	0	14	1	13	0	1	1	0	0	0	0	1	1	0	1	1	0	0
50.62	0	24	7	13	0	1	1	0	0	0	0	1	1	1	0	0	1	1
72.04	0	42	7	5	1	1	0	0	1	1	0	0	1	1	0	0	0	1
48.8	1	12	7	9	0	0	0	0	0	1	0	0	0	1	0	0	0	1
60.41	1	16	10	4	1	1	0	0	0	1	0	0	0	0	1	1	1	0
85.42	0	33	11	3	0	0	0	0	1	0	1	0	0	0	1	0	0	0
50.29	1	15	8	1	0	0	0	0	0	0	0	0	0	1	0	0	0	1
73.84	1	23	6	2	1	1	0	0	0	1	0	0	1	0	1	0	0	1
82.51	1	30	12	1	0	1	0	0	0	0	0	0	0	1	0	0	0	1
79.63	1	34	10	3	1	1	0	0	0	0	1	0	1	0	1	0	0	1
68.8	1	26	11	0	0	1	0	1	0	0	0	0	1	0	1	0	0	0
71.18	0	20	10	4	1	0	0	0	0	1	0	0	1	0	1	0	0	0
80.79	1	21	4	1	0	0	0	0	0	0	0	0	1	0	1	0	0	0
47.77	1	21	5	1	0	0	0	0	0	0	0	0	1	0	1	0	0	0
55.16	1	14	9	2	0	1	0	0	0	0	0	0	1	0	1	0	0	0
62.78	1	22	6	1	0	0	0	0	0	0	0	0	1	0	1	0	0	0
54.57	1	15	3	1	0	0	0	0	0	0	0	0	1	0	1	0	0	0
71.93	0	22	2	10	1	1	0	0	0	0	0	1	1	0	0	0	1	0
57.13	1	25	12	1	1	1	0	1	0	0	0	0	1	0	0	1	0	1
67.08	1	27	8	4	1	1	0	0	0	1	0	0	1	0	1	0	0	0
51.09	1	19	4	1	0	0	0	0	0	0	0	0	1	1	0	0	0	0
34.44	1	22	5	1	0	0	0	0	0	0	0	0	1	1	0	0	0	0
61.1	1	11	10	2	0	1	0	0	0	0	0	0	0	0	1	0	0	1
83.75	0	35	16	1	0	0	0	1	1	0	0	0	0	0	1	0	0	1
62.69	0	20	12	10	0	0	0	0	1	0	0	1	0	1	0	0	1	1
89.54	1	27	10	2	0	0	0	0	0	0	0	0	0	0	0	0	1	1
85.67	0	29	10	1	0	1	0	0	0	0	0	0	1	1	0	0	0	1
69.24	1	35	9	2	1	0	0	0	0	0	0	0	1	1	0	0	0	1
48.25	1	15	9	2	1	1	0	0	0	0	0	0	1	0	1	0	0	1
48.99	1	17	3	1	0	0	0	0	0	0	0	0	1	0	0	1	0	1
65.72	1	27	10	3	1	0	0	0	0	1	1	0	1	0	0	1	0	0
34.34	0	13	7	11	0	1	0	0	0	1	0	0	0	0	0	0	1	0
72.48	0	25	13	4	0	1	0	1	1	0	0	0	1	1	0	0	0	1
60.12	0	34	11	6	1	1	0	0	1	1	0	0	1	0	1	0	0	1
56.06	0	22	9	1	0	1	0	0	0	0	0	0	1	0	0	1	0	0
78.87	1	26	6	10	0	0	0	0	0	0	0	1	1	1	0	0	1	1
67.67	1	14	5	7	0	0	0	0	0	0	0	0	0	1	0	0	0	0
66.91	0	25	9	10	1	0	0	0	0	0	0	1	0	0	1	0	0	1
54.98	0	31	17	11	0	1	1	1	1	1	0	0	0	1	0	0	0	1
23.82	1	14	4	5	0	0	0	0	1	0	0	0	0	1	0	0	0	1
56.88	0	37	13	10	1	0	0	0	0	0	0	1	0	0	0	0	0	1
73.59	1	30	8	2	1	1	0	0	0	0	0	0	1	1	0	0	0	0
79.16	1	35	11	3	0	0	0	0	0	1	0	0	0	1	0	0	0	1
82.12	1	25	3	3	1	1	0	0	0	0	1	0	1	0	1	0	0	0
74.42	1	20	5	1	0	0	0	0	0	1	0	0	1	0	1	0	0	0
62.04	0	26	14	1	0	0	0	0	0	0	0	0	1	0	1	0	0	0
66.87	0	26	8	2	0	0	0	0	1	0	0	0	1	1	0	0	0	1
80.85	1	21	1	2	0	1	0	1	1	1	0	0	1	1	0	0	0	0
75.23	1	23	7	9	0	0	0	0	0	0	0	1	0	0	1	0	0	0
60.34	1	22	7	2	1	0	0	1	1	0	0	0	0	1	0	0	0	0
55.57	1	17	5	2	1	1	0	0	0	0	0	0	1	0	0	1	0	0
50.6	0	14	7	9	0	0	0	0	0	0	0	1	0	0	0	0	1	0
63.68	1	25	8	12	1	0	0	0	0	1	0	1	0	0	0	0	1	0
60.79	1	24	6	10	0	0	1	0	0	0	0	1	1	0	0	1	0	1
47.92	1	23	7	3	1	1	0	0	1	0	0	0	1	1	0	0	0	0
36.35	0	12	4	2	1	0	0	0	0	0	0	0	1	0	1	0	0	0
82.79	0	33	12	12	1	1	0	0	1	1	1	1	1	0	1	0	0	1
75.4	1	24	9	5	1	1	0	0	1	0	0	1	1	0	1	0	0	1
55.38	1	13	9	12	0	0	1	0	0	0	0	0	0	0	0	0	1	1
59.21	1	17	6	15	0	0	0	0	0	0	0	1	1	1	0	0	0	1
46.64	1	25	6	8	0	1	0	0	1	1	0	0	1	0	1	0	0	0
47.03	1	19	11	4	0	0	1	0	0	0	0	0	0	1	0	0	0	1
57.15	1	14	2	15	0	0	0	0	0	0	0	1	1	1	0	0	0	0
42.83	1	18	8	1	0	0	0	0	0	0	0	0	1	1	0	0	0	1
62.21	1	25	12	0	0	1	0	1	0	1	0	0	0	0	0	0	1	1
86.97	0	31	8	2	1	1	0	0	0	0	0	0	1	0	1	1	0	1
45.69	1	35	8	2	1	0	0	0	0	0	0	0	1	1	0	0	0	0
55.28	0	26	11	1	0	1	0	0	0	0	0	0	0	0	0	0	1	0
68.26	1	22	5	7	0	1	0	0	0	0	0	1	1	1	0	0	0	1
59.73	1	26	6	1	0	1	0	0	0	0	0	0	1	1	0	0	0	0
54.72	0	18	5	1	0	0	0	0	0	0	0	0	1	0	1	0	0	0
60	1	19	13	2	1	1	0	0	0	0	0	0	1	0	1	0	0	1
81.98	1	37	10	1	0	0	0	1	0	0	0	0	1	0	0	0	1	1
81.49	0	45	15	3	0	1	0	0	0	0	0	0	1	1	0	0	0	1
73.36	0	20	6	1	0	0	0	1	0	0	0	0	0	1	0	0	0	1
65.6	1	22	3	1	0	0	0	0	0	0	0	0	1	0	0	0	1	1
29.83	1	16	6	1	0	0	0	0	0	0	0	0	1	0	0	0	1	1
71.94	0	20	9	1	0	1	0	0	0	0	0	0	1	0	0	1	0	0
74.87	0	31	8	4	1	1	0	0	0	1	0	0	0	0	0	0	1	1
56.18	1	18	5	9	0	0	0	0	0	0	0	1	0	1	0	0	0	1
40.44	1	31	4	1	0	0	0	0	0	0	0	0	1	1	0	0	0	0
31.21	0	16	2	1	0	0	0	0	0	0	0	0	1	1	0	0	0	1
48.39	1	11	9	1	0	0	0	0	0	0	0	0	0	1	0	0	0	1
76.21	1	19	8	1	0	1	0	0	0	0	0	0	0	0	0	0	1	1
70.84	0	23	4	4	0	0	0	0	1	0	0	0	1	1	0	0	0	1
70.36	1	35	7	4	0	0	0	0	1	0	1	0	1	0	0	0	1	0
58.38	0	17	9	2	1	0	0	0	0	0	0	0	1	0	0	1	0	1
70.32	0	37	7	1	0	0	0	1	0	0	0	0	0	1	0	0	0	1
80.75	0	34	12	8	0	0	0	0	0	0	0	1	1	0	0	1	0	1
50.52	0	29	13	1	0	1	0	0	0	1	0	0	0	0	0	0	1	1
48.83	1	40	15	4	0	1	0	1	0	0	1	0	1	1	0	0	0	1
66.56	1	47	15	4	1	1	0	1	1	0	0	0	1	0	0	1	0	1
49.37	1	13	8	2	1	0	0	0	0	0	0	0	1	1	0	0	1	1
61.79	0	12	4	9	0	0	0	0	0	0	0	1	0	0	1	0	0	0
43.46	0	25	8	9	0	0	0	0	0	0	0	1	1	1	0	0	0	0
71.3	1	28	5	4	1	1	0	1	0	1	0	0	1	0	1	0	0	1
75.67	1	28	5	9	0	1	0	0	0	0	0	1	1	0	1	0	0	0
50.73	1	14	9	1	0	1	0	0	0	0	0	0	0	0	1	0	0	1
53.1	0	12	5	15	0	0	0	0	0	1	0	1	0	0	1	0	0	0
75.91	1	35	11	13	1	0	0	0	0	1	0	1	1	0	1	0	0	1
75.48	1	25	5	2	1	1	0	0	0	0	0	0	1	1	0	0	0	1
42.94	1	15	10	3	0	0	0	0	0	0	0	0	0	1	0	0	0	1
54.93	1	28	13	2	0	0	0	0	0	0	0	0	0	1	0	0	0	1
80.41	0	21	6	2	0	0	0	0	1	0	0	0	1	0	1	0	0	0
77.75	0	22	7	1	0	0	0	0	0	0	0	0	1	1	0	0	0	0
79.06	1	29	12	4	1	1	0	0	0	0	0	0	0	1	0	0	0	1
85.79	1	24	4	3	0	0	0	0	0	0	0	0	1	1	0	0	0	0
90.54	1	19	4	1	0	0	0	1	0	0	0	0	1	0	1	0	0	1
40.76	1	14	1	9	0	0	0	0	0	0	0	0	1	0	1	0	0	0
80.42	0	13	8	4	1	1	0	1	1	1	0	0	0	0	0	1	0	1
85.96	1	20	5	10	1	0	0	0	0	0	0	1	1	1	0	0	0	1
78.45	0	18	8	1	0	1	0	0	0	1	0	0	1	1	0	0	0	1
62.53	1	13	8	9	0	0	0	0	0	0	0	1	0	0	0	0	1	0
63.81	1	27	11	4	0	0	0	1	1	1	0	0	0	0	1	0	0	1
83.18	1	23	9	9	0	1	0	0	0	0	0	1	0	0	1	0	0	1
54.33	0	21	6	1	0	0	0	0	0	0	0	0	0	0	1	0	0	0
54.05	0	11	8	8	1	0	0	0	0	0	0	0	0	0	0	0	1	0
69.28	1	16	5	1	0	0	0	0	0	0	0	0	1	0	1	0	0	0
89.81	1	17	3	1	0	0	0	1	0	0	0	0	1	0	1	0	0	0
51.56	1	17	2	1	0	0	0	0	0	0	0	0	1	0	1	0	0	0
81.25	1	17	4	11	0	0	1	0	1	0	0	1	1	1	0	0	0	0
90.1	0	23	6	2	0	0	0	0	1	0	0	0	1	1	0	0	0	0
47.67	0	20	1	3	0	0	0	0	0	0	0	0	1	0	1	0	0	0
73.63	0	23	2	10	0	1	0	0	0	0	0	1	0	0	1	0	0	0
74.06	0	19	6	3	1	1	0	0	1	0	0	0	1	1	0	0	0	0
76.94	1	18	6	10	0	0	0	0	0	0	0	1	1	0	0	1	0	1
41.81	0	20	7	8	0	0	0	0	0	0	0	0	1	1	0	0	0	0
48.05	1	15	5	1	0	0	0	0	0	0	0	0	1	1	0	0	0	0
73.61	1	30	8	2	0	1	0	1	0	0	0	0	1	0	0	0	0	0
73.7	1	16	5	2	0	1	0	1	0	0	0	0	0	0	0	0	1	0
69.07	1	14	5	1	0	0	0	0	0	0	0	0	0	1	0	0	1	0
87.18	1	25	7	2	0	1	0	0	1	0	0	0	1	1	0	0	0	1
48.03	1	21	2	7	0	0	0	0	0	0	0	0	1	0	1	0	0	0
93.28	1	28	14	3	0	1	0	1	1	0	0	0	0	0	1	0	0	1
49.83	1	35	19	4	0	0	1	0	0	0	0	0	1	0	1	0	0	0
40.32	1	19	3	1	0	1	0	0	0	0	0	0	1	0	0	0	1	0
75.48	1	27	5	4	1	1	0	0	0	0	1	0	1	1	0	0	0	0
44.16	1	22	7	2	0	0	0	0	1	0	0	0	1	1	0	0	0	0
76.23	1	21	7	2	0	1	0	0	1	0	0	0	0	1	0	0	0	1
55.41	1	25	8	8	1	0	0	0	0	1	0	0	0	0	0	0	1	0
61.9	1	23	7	1	0	0	0	0	0	0	0	0	0	1	0	0	0	0
78.03	1	25	7	2	1	1	0	0	0	0	0	0	0	1	0	0	0	1
69.24	1	20	5	2	1	1	0	0	0	1	0	0	1	1	0	0	0	1
78.41	1	22	6	9	0	0	0	0	0	0	0	1	1	0	0	1	0	0
38.23	1	27	11	1	0	0	0	0	0	0	0	0	1	0	0	1	0	1
82.82	1	64	10	0	0	0	0	1	0	0	0	0	1	1	0	0	0	1
78.34	1	38	11	3	0	0	0	0	0	1	0	0	1	0	0	0	1	1
83.45	1	30	9	4	1	1	0	0	1	0	1	0	1	1	0	0	0	1
61.32	0	18	6	2	1	1	0	0	0	1	0	0	1	0	0	0	1	0
65.25	0	21	4	2	1	1	0	0	0	0	0	0	1	0	0	0	1	1
43.76	1	25	11	1	0	1	0	0	0	0	0	0	1	1	0	0	0	1
78.42	0	34	8	1	0	1	0	0	0	0	0	0	1	0	1	0	0	0
78.64	0	28	12	3	0	1	0	0	0	1	0	0	0	0	0	1	0	0
70.49	1	34	7	2	0	0	0	0	1	0	0	0	1	0	0	1	1	1
75.72	1	23	8	9	0	1	0	0	0	0	0	1	1	0	0	1	1	1
75.73	0	14	4	2	1	1	0	0	0	0	0	0	0	1	0	0	0	0
26.55	1	18	6	1	0	0	0	0	0	0	0	0	1	0	1	1	0	1
33.41	1	26	11	3	0	0	0	0	0	0	0	1	1	0	0	1	0	0
51.51	1	24	2	2	0	0	0	0	0	0	0	0	1	1	0	0	0	1
66.48	0	28	9	1	0	1	0	0	0	0	0	0	1	1	0	0	0	0
81.67	1	21	6	11	0	1	0	0	0	1	0	1	1	0	1	1	0	1
76.39	0	19	5	4	1	1	0	0	0	1	0	0	1	0	1	0	0	1
66.21	1	30	8	1	0	0	0	0	0	0	0	0	1	1	0	0	1	1
69.7	1	40	11	3	0	0	0	0	0	0	0	0	1	0	0	1	0	1
87.18	1	24	6	12	0	0	0	0	1	1	0	1	1	1	0	0	0	1
54.25	1	19	9	6	0	1	1	0	1	1	0	0	0	0	1	0	0	1
58.29	1	26	6	3	1	0	0	0	0	0	0	0	1	0	1	0	0	1
83.17	1	28	10	1	0	0	0	0	0	0	0	0	1	0	0	0	1	0
70.66	1	18	4	5	0	1	0	0	0	0	0	0	0	1	0	0	0	0
59.93	1	16	1	9	0	0	0	0	0	0	0	1	1	0	1	1	0	1
25.93	0	27	9	1	0	0	0	0	0	0	0	0	0	0	0	0	1	1
52.12	1	14	3	1	0	0	0	0	0	0	0	0	1	0	0	0	1	1
86.38	0	36	7	7	0	1	0	0	0	0	0	1	1	0	1	0	0	1
55.52	1	27	12	4	0	0	1	0	0	0	0	0	0	0	0	0	1	1
75.35	0	18	3	10	1	1	0	0	0	0	0	1	1	1	0	0	0	0
58.85	1	19	11	10	0	0	0	0	0	0	0	1	1	0	1	0	0	0
58.25	1	28	6	9	0	0	0	0	0	1	0	0	1	0	0	1	1	1
39.75	0	20	7	1	0	0	0	0	0	0	0	0	0	0	0	0	1	1
61.21	0	21	7	1	0	0	0	0	0	0	0	0	0	0	1	0	0	1
45.1	1	29	10	9	0	0	0	0	0	0	0	1	1	0	0	1	0	1
57.67	1	18	2	3	1	1	0	1	0	0	1	0	1	0	0	1	0	1
70.87	1	19	12	2	1	1	0	0	0	1	0	0	1	0	1	0	1	1
42.16	1	19	4	9	0	0	0	0	0	0	0	1	1	0	0	1	0	1
85.53	0	32	12	4	1	0	0	0	1	0	0	0	1	0	1	0	0	1
60.33	1	32	14	3	1	1	0	0	1	1	0	0	1	0	1	0	0	1
29.78	1	34	9	9	0	0	0	0	0	0	0	1	1	0	1	0	0	1
50.79	1	32	10	18	0	0	1	0	0	0	0	1	0	1	0	0	0	1
37.68	0	30	8	4	0	0	0	0	1	0	0	0	1	1	0	0	0	0
84.02	1	32	15	2	0	1	0	1	1	0	0	0	0	1	0	0	0	1
50.04	1	30	6	8	1	0	0	0	0	0	0	1	1	0	0	1	0	1
30.3	1	15	7	1	0	0	0	0	0	0	0	0	1	0	0	1	0	0
78.47	1	31	10	2	1	1	0	1	0	0	0	0	0	1	0	0	0	1
63.01	1	21	14	2	1	1	0	0	0	0	0	0	0	1	0	0	0	1
69.2	1	19	13	1	0	0	0	0	0	0	0	0	0	1	0	0	0	0
62.25	1	18	8	1	0	1	0	0	0	0	0	0	1	1	0	0	0	1
101.82	0	20	5	4	0	0	0	0	1	1	0	0	0	1	0	0	0	0
84.15	0	18	4	1	0	0	0	1	0	0	0	0	1	1	0	0	0	0
64.27	0	28	12	2	1	0	0	0	0	0	0	0	1	0	1	0	0	1
64.62	0	22	6	2	1	0	0	0	0	0	0	0	0	0	1	0	0	0
29.72	1	20	9	7	0	0	1	0	0	1	0	0	0	0	1	0	0	0
70.61	1	30	8	2	0	0	0	0	0	0	0	0	0	0	1	0	0	0
66.97	0	25	9	9	0	1	0	0	0	0	0	1	1	0	1	0	0	1
64.64	0	22	11	9	0	0	0	0	0	1	0	1	1	1	0	0	0	0
58.36	1	17	7	8	1	1	0	0	0	0	0	0	0	0	0	1	0	0
86.34	0	29	9	2	0	1	0	0	0	0	0	0	1	0	1	0	0	1
78.01	0	25	7	2	0	1	0	0	0	1	0	0	1	0	1	0	0	0
45.5	1	27	5	3	0	0	0	0	0	0	0	0	1	1	0	0	0	0
44.84	0	13	4	3	0	1	0	1	0	1	0	0	0	0	0	1	0	0
56.76	1	20	9	9	1	0	0	1	0	0	0	0	0	1	0	0	0	0
86.21	0	37	11	3	0	1	0	1	0	0	0	0	1	0	1	0	0	1
49.22	0	24	5	3	0	1	0	0	1	1	1	0	0	0	0	1	0	0
66.59	1	43	16	3	0	0	0	0	1	0	0	0	1	0	1	0	0	1
72.03	0	20	8	10	1	1	0	0	0	0	0	1	0	0	0	1	1	1
50.54	1	17	10	12	0	1	0	0	1	0	0	1	0	0	1	0	0	0
78.26	0	16	9	2	0	0	0	0	1	0	0	0	0	1	0	0	0	0
85.53	0	32	14	5	1	0	0	0	1	1	0	0	1	0	1	0	0	1
81.27	1	20	10	4	0	0	0	0	0	0	0	0	1	0	0	0	1	0
57.8	1	15	7	9	0	1	0	0	0	1	0	0	0	0	0	0	1	1
79.12	0	31	10	6	1	1	0	0	0	1	1	0	1	1	0	0	0	1
44.1	1	21	9	9	0	1	0	0	0	0	0	0	0	1	0	0	0	1
51.56	1	17	2	1	0	0	0	0	0	0	0	0	1	0	1	0	0	1
59.67	1	23	7	11	1	0	0	0	0	0	0	1	1	0	1	0	0	0
45.29	1	42	15	9	0	0	0	0	0	0	0	1	1	0	1	0	0	1
20	1	23	11	1	0	0	0	0	0	0	0	0	0	0	0	1	0	0
33.87	1	16	3	1	0	0	0	0	0	0	0	0	0	0	1	0	0	1
81.02	1	33	10	2	0	1	0	0	0	0	1	0	1	1	0	0	0	1
66.2	1	25	8	4	0	0	1	0	0	0	0	0	1	0	1	0	0	0
49.07	1	28	5	5	1	0	1	0	0	0	0	0	1	1	0	0	0	0
84.97	1	19	7	2	1	1	0	1	0	0	0	0	0	0	0	0	0	0
58.13	0	22	6	9	0	0	0	0	0	0	0	0	1	0	1	0	0	1
65.8	0	28	6	4	0	1	1	0	0	0	0	0	1	0	1	0	0	1
62.66	1	23	6	1	0	0	0	0	0	0	0	0	1	0	1	0	0	0
46.89	1	28	4	1	0	0	0	0	0	0	0	0	0	1	0	0	0	1
85.11	1	16	2	3	0	1	0	0	0	1	0	0	1	0	1	0	0	0
79.6	1	22	8	1	0	0	0	0	0	0	0	0	0	0	1	0	0	0
57.25	1	14	6	6	1	0	0	0	1	1	1	0	0	0	1	0	0	0
49.84	1	32	3	1	0	0	0	0	0	0	0	0	0	1	0	0	0	1
67.7	1	22	8	10	0	1	0	0	0	0	0	1	1	0	1	0	0	1
55.19	1	34	12	1	1	1	0	1	0	0	0	0	1	0	0	0	1	1
84.79	0	26	6	5	1	1	0	1	0	1	0	0	1	0	0	1	0	1
39.06	0	22	10	2	0	0	0	0	1	1	0	0	1	0	1	0	0	0
28.13	0	35	3	1	0	0	0	0	0	0	0	0	1	0	0	0	1	1
67.53	0	21	7	3	0	0	0	0	1	1	1	0	1	0	0	0	1	1
58.36	1	26	8	9	0	1	0	0	1	1	1	0	0	1	0	0	0	1
55.28	0	32	8	1	0	0	0	0	0	0	0	0	0	0	0	0	1	1
52.77	1	25	8	4	1	1	0	0	0	1	0	0	0	0	0	1	1	0
97.65	0	24	9	6	0	0	0	0	1	0	1	0	0	1	0	0	0	0
25.95	1	11	5	5	0	0	0	0	0	0	0	0	0	0	0	0	0	1
62.26	1	17	8	1	0	1	0	0	0	0	0	0	0	1	0	0	0	0
71.59	1	23	1	15	0	0	0	0	0	0	0	1	1	1	0	0	0	1
47.68	0	27	11	2	0	0	0	0	1	0	0	0	1	0	0	0	1	1
74.99	1	17	6	4	0	0	0	0	1	0	0	0	1	1	0	0	0	1
69.64	1	26	3	2	1	1	0	0	0	0	0	0	1	0	1	0	0	1
74	0	30	8	3	0	0	0	0	0	0	1	0	1	0	1	0	0	1
46.75	0	36	11	9	0	0	0	0	0	0	0	1	0	0	1	0	0	1
56.44	1	20	11	18	1	1	0	0	0	1	0	1	0	1	0	0	0	1
68.85	1	31	16	11	1	1	0	1	1	0	1	0	1	0	0	1	0	1
75.31	1	28	12	3	1	1	0	0	1	0	0	0	0	0	1	0	0	1
58.57	1	33	15	9	0	1	0	0	0	0	0	1	1	0	1	0	0	1
80.1	0	11	9	4	0	0	0	0	1	0	0	0	0	0	1	0	0	0
54.45	0	23	9	11	1	1	0	0	1	1	0	1	1	0	0	0	1	0
50.93	1	28	9	2	0	1	0	0	0	1	1	0	1	0	0	1	0	1
55.21	1	20	8	4	1	0	0	0	0	0	0	0	1	0	1	0	0	0
30.41	1	35	9	1	1	0	0	1	0	0	0	0	1	0	0	0	1	1
66.79	1	21	5	18	0	0	1	0	0	0	0	1	1	1	0	0	0	1
77.19	1	15	9	3	0	0	0	0	0	0	0	0	0	1	0	0	0	1
43.03	1	15	4	7	0	0	0	0	0	0	0	0	1	0	0	0	1	1
58.37	1	18	6	1	0	1	0	1	0	0	0	0	1	1	0	0	0	0
42.4	1	28	14	2	1	0	0	0	0	0	0	0	1	0	1	0	0	0
86.94	0	36	15	1	0	0	0	0	0	0	0	0	1	0	0	1	0	1
78.67	1	24	6	1	0	1	0	0	0	0	0	0	0	1	0	0	0	0
65.16	1	27	8	2	1	1	0	0	0	0	0	0	1	1	0	0	0	1
77.39	0	29	6	1	0	1	0	1	0	0	0	0	0	0	0	0	1	1
74.52	1	25	6	5	0	0	1	0	1	0	0	0	0	0	1	0	0	1
77.24	1	24	12	2	1	1	0	0	0	1	0	0	0	0	0	1	1	1
64.78	1	35	14	0	0	0	0	1	0	0	0	0	0	0	1	1	1	1
55.18	1	34	14	2	1	1	0	1	0	0	0	0	1	0	0	0	1	1
58.65	1	31	16	3	1	1	0	1	0	1	0	0	0	0	1	0	0	1
77.61	1	28	9	2	1	1	0	1	1	0	0	0	1	1	0	0	0	0
65.51	0	23	10	9	0	0	0	0	0	0	0	1	1	0	1	0	0	0
81.79	1	19	6	5	1	1	0	1	0	0	0	0	0	0	1	0	0	0
77.18	1	33	13	5	0	0	0	0	0	1	0	0	1	1	0	0	0	1
45.71	1	16	8	9	0	0	0	0	0	0	0	0	0	1	0	0	0	1
76.49	1	28	7	3	0	0	0	0	0	0	0	0	1	1	0	0	0	1
73.11	1	16	8	1	0	1	0	0	0	0	0	0	1	0	1	0	0	1
59.57	1	23	8	9	1	1	1	0	0	1	0	0	1	0	0	0	1	0
46.4	1	29	14	2	0	0	0	0	1	0	0	0	0	0	0	0	1	1
81.95	1	31	11	2	0	1	0	0	0	0	1	0	0	1	0	0	0	1
39.28	0	21	9	2	0	0	0	0	1	0	0	0	1	1	0	0	0	1
59.93	1	23	3	3	0	0	0	0	0	0	0	0	1	0	1	0	0	1
84.13	1	23	5	1	0	0	0	0	0	0	0	0	1	0	1	0	0	0
78.65	0	29	9	5	1	1	0	0	0	0	1	0	1	0	0	1	0	1
75.41	1	29	14	2	1	0	0	1	0	0	0	0	0	1	0	0	1	1
55.06	1	45	9	2	0	0	0	0	1	0	0	0	1	1	0	0	0	1
84.01	1	36	11	1	1	1	0	1	0	0	0	0	1	0	1	0	0	1
79.19	0	36	14	1	0	1	0	0	0	0	0	0	1	1	0	0	0	1
62.27	1	31	10	1	0	1	0	0	0	0	0	0	1	1	0	0	0	0
44.85	1	15	2	3	0	0	1	0	0	0	0	0	1	0	1	0	0	0
33.87	1	28	6	2	0	0	0	0	0	0	0	0	0	0	1	0	0	1
49.03	0	14	10	9	0	0	0	0	0	0	0	0	0	0	1	0	0	1
42.38	1	29	11	1	0	1	0	0	0	0	0	0	1	1	0	0	0	0
66.73	1	29	6	9	1	1	0	1	0	0	0	0	0	1	0	0	0	0
64.04	1	15	13	4	1	0	0	0	0	1	0	0	0	0	1	0	0	1
61.85	0	30	11	3	1	0	0	0	1	0	0	0	1	0	1	0	0	1
53.42	1	19	6	5	1	0	0	0	0	1	1	0	1	1	0	0	0	1
76.99	0	22	9	1	0	0	0	0	0	0	0	0	1	0	1	0	0	1
51.21	0	33	15	1	0	0	0	0	0	0	0	0	0	0	0	0	0	1
51.78	1	25	13	3	0	0	1	0	0	0	0	0	1	0	0	1	0	0
59.9	1	31	15	5	1	0	1	0	0	0	0	0	1	1	0	0	0	1
73.54	0	18	6	4	1	1	0	0	1	0	0	0	0	0	1	1	1	1
55.33	1	17	11	4	0	0	0	0	0	0	0	0	1	0	1	1	1	1
59	1	7	1	4	0	0	0	0	0	0	1	0	0	0	0	0	1	0
78.13	1	20	7	1	0	1	0	0	0	0	0	0	1	0	0	1	1	1
54.22	1	17	8	9	0	0	0	0	0	0	0	0	0	0	0	1	1	1
63.76	1	31	8	2	1	1	0	0	0	0	0	0	1	0	0	1	0	1
68.71	0	26	11	10	1	1	0	0	0	0	0	0	1	0	1	0	0	1
77.61	1	18	8	1	0	1	0	0	0	0	0	0	0	1	0	0	0	1
47.74	0	29	9	9	0	0	0	0	0	0	0	0	0	1	0	0	0	1
30.01	0	19	11	1	0	0	0	0	0	0	0	0	0	1	0	0	0	1
67.7	1	22	11	1	0	1	0	0	0	0	0	0	1	0	1	0	0	1
20	1	23	7	1	0	0	0	0	0	0	0	0	0	0	1	0	0	0
50.34	1	31	19	5	0	0	1	0	0	0	0	0	0	0	1	0	0	1
47.35	1	20	8	1	0	0	0	0	0	0	0	0	1	0	1	0	0	0
73.18	1	21	4	2	1	1	0	0	0	0	0	0	1	0	1	0	0	1
77.79	1	29	9	1	0	1	1	0	0	0	0	0	1	1	0	0	0	0
79.93	1	19	6	4	1	1	0	0	0	0	0	0	0	0	1	0	0	1
57.64	1	18	6	5	0	0	0	0	0	1	0	0	1	1	0	0	0	0
77.29	0	25	7	1	0	1	0	0	0	0	0	0	0	1	0	0	0	1
22.27	1	36	9	1	0	0	0	0	0	0	0	0	1	0	0	0	1	1
51.16	1	20	17	4	0	0	1	0	0	0	0	0	0	0	1	0	0	1
55.82	1	23	11	9	0	0	0	0	0	0	0	1	0	1	0	0	1	1
44.51	1	20	12	1	0	0	0	0	0	0	0	0	0	1	0	0	0	1
74.97	1	21	7	12	0	0	0	0	0	1	0	1	0	0	1	0	0	1
51.61	1	18	8	2	0	1	0	1	1	0	0	0	1	0	0	0	1	1
22.32	1	25	12	2	0	0	0	0	0	0	0	0	1	1	0	0	0	1
64.79	1	33	13	0	0	0	0	1	0	0	0	0	0	0	1	0	0	1
77.24	1	31	13	4	1	1	0	0	0	1	0	0	1	0	1	0	0	1
53.2	1	33	17	2	0	0	0	0	0	0	0	0	1	0	0	0	0	1
53.2	1	28	17	2	0	0	0	0	0	0	0	0	0	1	0	0	0	1
81.56	0	18	5	4	0	0	0	0	1	0	0	0	1	1	0	0	0	0
42.69	1	29	20	1	0	0	0	0	0	0	0	0	0	0	1	0	0	1
39	1	23	15	2	1	0	0	0	0	0	0	0	0	1	0	0	0	1
38.97	1	23	15	2	1	1	0	0	0	0	0	0	0	1	0	0	0	1
60.5	1	22	8	1	0	0	0	0	0	0	0	0	1	0	1	0	0	0
74.27	1	16	3	1	0	1	0	0	0	0	0	0	1	1	0	0	0	1
43.24	1	25	15	2	0	0	0	0	1	0	0	0	1	1	0	0	0	0
79.93	1	19	6	4	1	1	0	0	0	0	0	0	0	0	1	0	0	1
36.58	0	21	13	2	0	0	0	0	1	0	0	0	0	0	0	0	0	0
60.5	1	22	8	1	0	0	0	0	0	0	0	0	1	0	1	0	0	1
42.84	1	27	15	1	0	0	0	0	0	0	0	0	1	0	0	0	0	0
43.35	1	17	11	2	1	1	0	1	1	0	0	0	0	1	0	0	0	1
51.28	0	16	5	8	0	0	0	0	0	0	0	0	0	0	1	0	0	0
41.53	1	26	13	1	0	0	0	0	0	0	0	0	1	1	0	0	0	0
60.27	1	22	10	10	1	1	0	0	0	0	0	1	1	0	1	0	0	0
78.67	1	33	9	10	1	1	0	0	0	0	0	1	0	1	0	0	0	0
20	1	37	10	2	0	0	0	0	1	0	0	0	0	1	0	0	1	1
66.5	1	29	6	8	1	1	0	0	1	1	1	0	0	1	0	0	0	0
75.41	0	26	7	1	0	0	0	0	0	0	0	0	0	1	0	0	0	1
74.97	1	21	7	5	0	1	0	0	0	1	0	0	0	0	1	0	0	1
50.17	1	18	6	10	1	1	0	0	0	1	0	0	0	1	0	0	0	0
71.75	1	17	7	5	1	1	0	0	1	1	0	0	0	1	0	0	0	1
83.88	1	27	9	5	0	1	0	0	1	1	0	0	1	0	1	0	0	1
56.63	0	17	4	1	0	1	0	0	0	0	0	0	1	1	0	0	0	1
76.89	1	26	7	2	1	1	0	0	0	0	0	0	1	0	0	1	0	1
80.15	0	27	11	3	0	0	0	0	0	1	0	0	1	1	0	0	0	0
66.37	1	26	7	3	0	1	0	0	0	0	1	0	0	1	0	0	0	1
84.79	1	38	12	2	1	1	0	0	0	0	0	0	1	1	0	0	0	1
54.08	0	29	9	11	0	0	0	0	0	1	0	0	0	0	0	0	0	0
51.21	0	38	15	1	0	0	0	0	0	0	0	0	1	0	0	0	0	1
78.24	1	27	12	2	1	1	0	0	0	0	0	0	1	1	0	0	0	1
58.37	1	32	6	1	0	0	0	0	0	0	0	0	1	0	0	0	1	0
80.97	0	19	6	2	0	1	0	0	1	0	0	0	1	0	0	1	0	0
82.58	1	33	9	3	0	1	0	0	0	0	0	0	1	0	1	0	0	0
58.55	0	28	15	2	1	1	0	0	0	0	0	0	1	0	0	1	0	1
63.04	1	22	7	0	0	0	0	1	0	0	0	0	1	1	0	0	0	1
74.6	0	28	8	3	1	1	0	0	1	0	0	0	1	0	0	1	0	1
65.1	1	22	5	4	1	0	1	0	0	0	0	0	1	0	0	0	1	0
59.22	0	13	2	2	1	0	0	0	0	0	0	0	1	0	0	0	1	0
87.27	1	30	5	1	1	0	0	1	0	0	0	0	1	1	0	0	0	1
77.42	1	26	9	5	1	1	0	0	1	0	0	0	1	1	0	0	0	1
42.79	0	6	9	1	0	0	0	0	0	0	0	0	0	0	0	0	1	0
40.92	0	27	8	1	0	0	0	0	0	0	0	0	0	0	0	0	1	1
78.62	0	41	7	15	0	1	0	0	0	0	0	1	1	1	0	0	0	0
68.7	1	21	9	0	0	1	0	1	0	0	0	0	0	1	0	0	0	1
71.88	1	24	6	10	1	0	0	0	0	0	0	0	0	0	0	0	0	0
60.39	1	13	4	4	1	0	1	0	0	0	0	0	1	0	1	0	0	0
81.89	1	21	10	1	0	0	0	1	0	0	0	0	1	0	1	0	0	0
80.1	1	47	12	1	0	1	0	0	0	0	0	0	1	0	1	0	0	1
65.29	1	38	15	15	0	0	0	0	0	0	0	1	0	1	0	0	0	1
74.92	1	38	9	1	0	0	1	0	0	0	0	0	1	0	0	1	0	1
75.84	1	28	12	3	0	0	0	1	1	0	1	0	1	0	1	0	0	0
65.6	1	23	8	5	0	1	0	0	1	0	1	0	1	0	1	0	0	0
21.68	1	31	7	1	0	0	0	0	0	0	0	0	1	1	0	0	0	0
75.13	0	25	8	3	0	0	0	0	0	0	0	0	1	0	0	0	1	0
91.63	1	44	10	9	0	1	0	0	0	0	0	1	1	1	0	0	0	1
50.98	1	17	7	3	1	0	0	0	1	0	0	0	0	1	0	0	0	1
73.15	0	29	6	3	0	0	0	0	1	0	0	0	0	1	0	0	0	1
73.62	1	21	10	7	1	1	0	0	1	1	0	0	0	1	0	0	0	0
63.38	1	23	10	13	1	0	0	0	1	1	0	1	0	0	1	0	0	0
83.74	1	23	6	4	0	0	0	1	1	0	0	0	1	0	1	0	0	0
50.45	1	18	10	1	0	0	0	0	0	0	0	0	0	1	0	0	0	0
83.02	1	23	8	2	1	1	0	1	1	0	0	0	0	1	0	0	0	1
41.47	1	17	5	3	0	1	0	0	0	1	0	0	0	1	0	0	0	0
51.09	1	22	8	3	0	0	1	0	0	1	0	0	1	0	1	0	0	0
76.64	0	11	3	2	0	0	0	0	0	0	0	0	0	0	1	0	0	0
37.24	0	20	7	2	1	0	0	0	0	0	0	0	0	0	0	0	1	0
73.17	0	31	10	2	0	0	0	0	0	1	0	0	1	0	1	0	0	1
88.82	0	28	5	4	1	1	0	0	0	0	1	0	1	0	0	1	1	0
48.58	1	26	6	1	0	1	0	0	0	0	0	0	1	0	0	1	0	0
60.91	0	15	9	2	0	0	0	0	0	0	0	0	0	0	1	0	1	0
76.66	1	23	7	4	1	1	0	0	0	0	0	0	0	0	0	0	1	1
77.03	1	26	11	3	0	0	0	1	0	0	0	0	0	0	0	1	1	0
63.01	1	21	5	10	1	1	0	0	0	0	0	1	1	0	0	1	1	1
83.12	0	31	7	6	0	1	0	0	0	1	0	1	1	1	0	0	0	0
88.71	0	14	1	3	1	1	0	0	0	0	0	0	1	0	1	1	0	0
39.05	1	27	12	1	0	1	0	0	0	0	0	0	0	1	0	0	1	0
59.19	1	19	9	3	0	0	0	0	0	0	0	0	1	0	1	0	1	0
19.54	0	16	4	1	0	0	0	0	0	0	0	0	0	0	0	0	1	0
77.95	1	26	5	4	1	1	0	0	0	0	0	0	1	1	0	0	0	0
46.33	1	12	6	3	1	1	0	0	0	0	0	0	1	0	1	0	0	0
38.67	1	38	10	3	0	0	0	0	0	0	0	0	1	0	0	0	1	0
58.62	1	12	4	3	0	0	0	0	0	0	0	1	1	1	0	0	1	0
